# Supplementary material for: Home range and use of diurnal shelters by the Etendeka round-eared sengi, a newly discovered Namibian endemic desert mammal
Source: PeerJ. 2015 Oct 1;3:e1302. doi: 10.7717/peerj.1302 (PMC4636418; doi:10.7717/peerj.1302)
Supplement: Data S1 — Data associated with locations for all radio-tracked sengis. [file peerj-03-1302-s001.xls]

## Sheet: Raw Data
ID	AGE	SEX	Month	Year	UTMe	UTMn	BEHAV	OBSER	MonthDay	HourMinute
4020	A	F	10	2014	429911	7641618	1	GBR	1026	0022
4020	A	F	10	2014	429767	7641762	1	GBR	1011	1941
4020	A	F	10	2014	429876	7641747	1	GBR	1003	1955
4020	A	F	10	2014	429802	7641822	1	GBR	1010	2052
4020	A	F	10	2014	429766	7641800	1	GBR	1010	2055
4020	A	F	10	2014	429896	7641766	1	GBR	1007	2115
4020	A	F	10	2014	429878	7641829	1	GBR	1009	2115
4020	A	F	10	2014	429860	7641795	1	GBR	1005	2126
4020	A	F	10	2014	429812	7641792	1	GBR	1024	2129
4020	A	F	9	2014	429860	7641828	1	GBR	930	2130
4020	A	F	10	2014	429837	7641831	1	GBR	1022	2130
4020	A	F	10	2014	429761	7641760	1	GBR	1019	2132
4020	A	F	10	2014	429821	7641821	1	GBR	1002	2133
4020	A	F	10	2014	429718	7641787	1	GBR	1012	2135
4020	A	F	10	2014	429715	7641877	1	GBR	1021	2136
4020	A	F	10	2014	429852	7641760	1	GBR	1004	2138
4020	A	F	10	2014	429907	7641854	1	GBR	1014	2140
4020	A	F	10	2014	429945	7641635	1	GBR	1012	2152
4020	A	F	10	2014	429706	7641808	1	GBR	1014	2154
4020	A	F	10	2014	429983	7641801	1	GBR	1016	2215
4020	A	F	10	2014	429892	7641711	1	GBR	1018	2215
4020	A	F	10	2014	429889	7641747	1	GBR	1002	2216
4020	A	F	10	2014	429938	7641754	1	GBR	1003	2229
4020	A	F	10	2014	429911	7641775	1	GBR	1003	2232
4020	A	F	10	2014	429784	7641802	1	GBR	1021	2238
4020	A	F	10	2014	429976	7641728	1	GBR	1023	2240
4020	A	F	10	2014	429978	7641819	1	GBR	1002	2249
4020	A	F	10	2014	429828	7641835	1	GBR	1022	2253
4020	A	F	10	2014	429892	7641849	1	GBR	1015	2259
4020	A	F	10	2014	429834	7641788	1	GBR	1022	2302
4020	A	F	10	2014	429903	7641698	1	GBR	1007	2304
4020	A	F	10	2014	430016	7641623	1	GBR	1025	2311
4020	A	F	10	2014	429698	7641803	1	GBR	1019	2316
4020	A	F	10	2014	429902	7641777	1	GBR	1005	2317
4020	A	F	10	2014	429940	7641751	1	GBR	1004	2333
4020	A	F	10	2014	429881	7641809	1	GBR	1011	2350
4020	A	F	10	2014	429911	7641722	1	JPD	1012	0300
4020	A	F	10	2014	429870	7641836	1	JPD	1015	0304
4020	A	F	10	2014	429992	7641743	1	JPD	1020	0317
4020	A	F	10	2014	429933	7641751	1	JPD	1018	0318
4020	A	F	10	2014	429886	7641932	1	JPD	1005	0337
4020	A	F	10	2014	429760	7641755	1	JPD	1006	0356
4020	A	F	10	2014	429821	7641867	1	JPD	1002	0409
4020	A	F	10	2014	429740	7641830	1	JPD	1004	0426
4020	A	F	10	2014	429907	7641705	1	JPD	1016	0429
4020	A	F	10	2014	429869	7641852	1	JPD	1002	0446
4020	A	F	10	2014	429957	7641846	1	JPD	1002	0457
4020	A	F	10	2014	429810	7641770	1	JPD	1012	0459
4020	A	F	10	2014	429794	7641828	1	JPD	1003	0505
4020	A	F	10	2014	429732	7641794	1	JPD	1005	0506
4020	A	F	10	2014	429807	7641823	1	JPD	1015	0513
4020	A	F	10	2014	429936	7641728	1	JPD	1006	0515
4020	A	F	10	2014	429826	7641755	1	JPD	1013	05234
4020	A	F	10	2014	429960	7641716	1	JPD	1003	0546
4020	A	F	10	2014	429995	7641673	1	JPD	1016	0551
4020	A	F	10	2014	429935	7641733	1	JPD	1004	1955
4020	A	F	10	2014	429840	7641832	1	JPD	1024	2355
4020	A	F	10	2014	429888	7641745	2	GBR	1013	0732
4020	A	F	10	2014	429939	7641712	2	GBR	1015	0905
4020	A	F	10	2014	429907	7641680	2	GBR	1025	1116
4020	A	F	10	2014	429897	7641750	2	GBR	1010	1156
4020	A	F	10	2014	429924	7641698	2	GBR	1012	1209
4020	A	F	10	2014	429938	7641742	2	GBR	1021	1644
4020	A	F	10	2014	429987	7641817	2	GBR	1014	1703
4020	A	F	10	2014	429904	7641717	2	GBR	1009	1830
4020	A	F	10	2014	429941	7641753	2	JPD	1020	0458
4020	A	F	10	2014	429942	7641851	2	JPD	1017	0517
4020	A	F	10	2014	429733	7641750	2	JPD	1011	0541
4020	A	F	10	2014	429903	7641721	2	JPD	1008	0548
4020	A	F	10	2014	429926	7641702	2	JPD	1003	0635
4020	A	F	10	2014	429910	7641803	2	JPD	1002	0637
4020	A	F	10	2014	429940	7641716	2	JPD	1004	0639
4020	A	F	10	2014	429932	7641703	2	JPD	1001	0648
4020	A	F	10	2014	429937	7641713	2	JPD	1006	0728
4020	A	F	10	2014	429938	7641712	2	JPD	1005	0745
4020	A	F	10	2014	429947	7641763	2	JPD	1022	0857
4020	A	F	10	2014	429891	7641764	2	JPD	1024	0904
4020	A	F	10	2014	429947	7641763	2	JPD	1016	1137
4020	A	F	10	2014	429947	7641763	2	JPD	1023	1200
4020	A	F	10	2014	429947	7641763	2	JPD	1019	1332
4020	A	F	10	2014	429932	7641706	2	JPD	1007	1821
4020	A	F	10	2014	429900	7641699	3	GBR	1001	2152
4020	A	F	10	2014	429903	7641721	3	GBR	1008	2315
4020	A	F	10	2014	429890	7641762	3	GBR	1023	2334
4020	A	F	10	2014	429947	7641763	3	JPD	1023	0302
4020	A	F	10	2014	429891	7641764	3	JPD	1024	0302
4020	A	F	10	2014	429933	7641832	3	JPD	1026	0307
4020	A	F	10	2014	429733	7641750	3	JPD	1011	0309
4020	A	F	10	2014	429903	7641721	3	JPD	1008	0332
4020	A	F	10	2014	429947	7641763	3	JPD	1019	0401
4020	A	F	10	2014	429947	7641763	3	JPD	1022	0405
4020	A	F	10	2014	429903	7641721	3	JPD	1008	0434
4020	A	F	10	2014	429891	7641764	3	JPD	1024	0436
4020	A	F	10	2014	429947	7641763	3	JPD	1023	0442
4020	A	F	10	2014	429933	7641832	3	JPD	1026	0452
4020	A	F	10	2014	429903	7641721	3	JPD	1009	0459
4020	A	F	10	2014	429897	7641750	3	JPD	1010	0459
4020	A	F	10	2014	429946	7641762	3	JPD	1018	0507
4020	A	F	10	2014	429870	7641751	3	JPD	1003	0522
4020	A	F	10	2014	429938	7641712	3	JPD	1005	1945
4020	A	F	9	2014	429763	7642110	4	JPD	930	0630
4020	A	F	10	2014	429933	7641832	5	JPD	1026	1145
4254	A	M	10	2014	430590	7642132	1	GBR	1023	0004
4254	A	M	10	2014	430564	7642111	1	GBR	1015	2013
4254	A	M	10	2014	430681	7641965	1	GBR	1018	2112
4254	A	M	10	2014	430433	7642126	1	GBR	1023	2129
4254	A	M	10	2014	430581	7642119	1	GBR	1015	2130
4254	A	M	10	2014	430607	7642091	1	GBR	1011	2205
4254	A	M	10	2014	430419	7642091	1	GBR	1015	2209
4254	A	M	10	2014	430558	7642114	1	GBR	1011	2240
4254	A	M	10	2014	429532	7642752	1	GBR	1017	2252
4254	A	M	10	2014	429522	7642758	1	GBR	1016	2325
4254	A	M	10	2014	430434	7642078	1	GBR	1024	2345
4254	A	M	10	2014	430175	7642304	1	JPD	1019	0300
4254	A	M	10	2014	430546	7642129	1	JPD	1016	0321
4254	A	M	10	2014	429609	7642708	1	JPD	1017	0405
4254	A	M	10	2014	430552	7642132	1	JPD	1013	0409
4254	A	M	10	2014	430546	7642104	1	JPD	1018	0435
4254	A	M	10	2014	430576	7642086	1	JPD	1015	0438
4254	A	M	10	2014	430543	7642098	1	JPD	1018	0448
4254	A	M	10	2014	430527	7642093	1	JPD	1016	0458
4254	A	M	10	2014	429296	7642712	1	JPD	1019	0512
4254	A	M	10	2014	430648	7642116	1	JPD	1012	0549
4254	A	M	10	2014	430568	7642087	1	JPD	1009	1955
4254	A	M	10	2014	430578	7642062	1	JPD	1012	1956
4254	A	M	10	2014	430457	7642055	2	GBR	1016	0758
4254	A	M	10	2014	429269	7642758	2	GBR	1019	1342
4254	A	M	10	2014	430530	7642038	2	GBR	1008	1616
4254	A	M	10	2014	430688	7642078	2	JPD	1023	0419
4254	A	M	10	2014	430676	7642075	2	JPD	1009	0529
4254	A	M	10	2014	430617	7642068	2	JPD	1012	0642
4254	A	M	10	2014	430603	7641945	2	JPD	1013	0729
4254	A	M	10	2014	429655	7642695	2	JPD	1011	0923
4254	A	M	10	2014	429393	7642672	2	JPD	1022	0946
4254	A	M	10	2014	430608	7642045	2	JPD	1025	1003
4254	A	M	10	2014	429402	7642505	2	JPD	1024	1017
4254	A	M	10	2014	430699	7642068	2	JPD	1018	1046
4254	A	M	10	2014	429693	7642649	2	JPD	1017	1212
4254	A	M	10	2014	430697	7642048	2	JPD	1015	1317
4254	A	M	10	2014	430434	7642090	2	JPD	1021	1639
4254	A	M	10	2014	430607	7642041	2	JPD	1014	1758
4254	A	M	10	2014	430658	7641942	3	GBR	1008	2110
4254	A	M	10	2014	430614	7642090	3	GBR	1016	2112
4254	A	M	10	2014	429738	7642658	3	GBR	1023	2148
4254	A	M	10	2014	430676	7642075	3	JPD	1009	0403
4254	A	M	10	2014	429402	7642505	3	JPD	1024	0405
4254	A	M	10	2014	430600	7642152	3	JPD	1012	0409
4254	A	M	10	2014	429394	7642674	3	JPD	1026	0412
4254	A	M	10	2014	430521	7642057	4	GBR	1008	0906
4254	A	M	10	2014	429394	7642674	5	JPD	1026	1005
4254	A	M	10	2014	429399	7642623	6	GBR	1024	2049
4254	A	M	10	2014	429501	7642578	6	GBR	1025	2211
4254	A	M	10	2014	429283	7642720	6	GBR	1017	2303
4254	A	M	10	2014	430434	7642109	6	JPD	1011	0418
4254	A	M	10	2014	430074	7642320	6	JPD	1011	0841
4254	A	M	10	2014	429890	7642484	6	JPD	1011	0848
4254	A	M	10	2014	429833	7642581	6	JPD	1011	0854
4254	A	M	10	2014	429783	7642645	6	JPD	1011	0903
4584	A	M	10	2014	429839	7642378	3	GBR	1016	2139
4584	A	M	10	2014	429941	7642340	4	GBR	1015	2231
4612	A	F	10	2014	430554	7642090	1	GBR	1011	2114
4612	A	F	10	2014	430572	7641896	1	GBR	1014	22327
4612	A	F	10	2014	430636	7642093	1	JPD	1013	0350
4612	A	F	10	2014	430638	7641913	1	JPD	1012	0436
4612	A	F	10	2014	430621	7642013	1	JPD	1015	0451
4612	A	F	10	2014	430664	7642058	1	JPD	1012	0557
4612	A	F	10	2014	430503	7642083	2	JPD	1012	0653
4612	A	F	10	2014	430462	7642071	2	JPD	1013	0713
4612	A	F	10	2014	430714	7642074	2	JPD	1011	0726
4612	A	F	10	2014	430711	7642017	2	JPD	1015	1229
4612	A	F	10	2014	430467	7642034	2	JPD	1014	1749
4612	A	F	10	2014	430444	7641819	3	GBR	1013	0006
4612	A	F	10	2014	430667	7641935	3	GBR	1011	2217
4612	A	F	10	2014	430705	7642021	3	GBR	1010	2320
4612	A	F	10	2014	430752	7641988	3	JPD	1011	0459
4612	A	F	10	2014	430452	7642011	3	JPD	1014	2002
4612	A	F	10	2014	430615	7641895	4	JPD	1010	0656
4612	A	F	10	2014	430697	7642023	5	GBR	1015	2143
4856	A	F	10	2014	429666	7642210	1	GBR	1024	2115
4856	A	F	10	2014	429843	7642459	1	GBR	1010	2143
4856	A	F	10	2014	429777	7641920	1	GBR	1004	2146
4856	A	F	10	2014	429944	7642383	1	GBR	1016	2149
4856	A	F	10	2014	429871	7642470	1	GBR	1007	2151
4856	A	F	10	2014	429972	7642351	1	GBR	1008	2159
4856	A	F	10	2014	429910	7642351	1	GBR	1009	2159
4856	A	F	10	2014	429641	7642135	1	GBR	1018	2200
4856	A	F	10	2014	429822	7642486	1	GBR	1022	2202
4856	A	F	10	2014	429761	7642324	1	GBR	1004	2206
4856	A	F	10	2014	429961	7642365	1	GBR	1005	2209
4856	A	F	10	2014	429855	7642369	1	GBR	1009	2210
4856	A	F	10	2014	429797	7642341	1	GBR	1004	2212
4856	A	F	10	2014	429880	7642304	1	GBR	1019	2214
4856	A	F	10	2014	429968	7642351	1	GBR	1014	2220
4856	A	F	10	2014	429944	7642364	1	GBR	1015	2223
4856	A	F	10	2014	429975	7642307	1	GBR	1007	2239
4856	A	F	10	2014	429939	7642316	1	GBR	1008	2239
4856	A	F	10	2014	429889	7642323	1	GBR	1018	2249
4856	A	F	10	2014	429698	7641971	1	GBR	1025	2249
4856	A	F	10	2014	430077	7642198	1	GBR	1012	2251
4856	A	F	10	2014	429847	7642458	1	GBR	1004	2253
4856	A	F	10	2014	429685	7642156	1	GBR	1019	2253
4856	A	F	10	2014	429778	7642480	1	GBR	1014	2257
4856	A	F	10	2014	429861	7642358	1	GBR	1021	2258
4856	A	F	10	2014	429803	7642209	1	GBR	1023	2301
4856	A	F	10	2014	429935	7642249	1	GBR	1012	2313
4856	A	F	10	2014	429718	7642279	1	GBR	1011	2324
4856	A	F	10	2014	429673	7642505	1	GBR	1021	2327
4856	A	F	10	2014	429966	7642335	1	GBR	1009	2333
4856	A	F	10	2014	429837	7642319	1	GBR	1021	2342
4856	A	F	10	2014	429716	7642467	1	GBR	1025	2351
4856	A	F	10	2014	429699	7642460	1	JPD	1019	0323
4856	A	F	10	2014	429898	7642462	1	JPD	1012	0338
4856	A	F	10	2014	429819	7642467	1	JPD	1015	0346
4856	A	F	10	2014	429717	7642536	1	JPD	1018	0349
4856	A	F	10	2014	429786	7642339	1	JPD	1016	0354
4856	A	F	10	2014	429714	7642536	1	JPD	1018	0400
4856	A	F	10	2014	429851	7642396	1	JPD	1008	0403
4856	A	F	10	2014	429928	7642356	1	JPD	1009	0425
4856	A	F	10	2014	429772	7642430	1	JPD	1006	0442
4856	A	F	10	2014	429763	7642439	1	JPD	1013	0446
4856	A	F	10	2014	429819	7642443	1	JPD	1006	0448
4856	A	F	10	2014	429857	7642456	1	JPD	1008	0508
4856	A	F	10	2014	429784	7642342	1	JPD	1016	0524
4856	A	F	10	2014	429767	7642382	1	JPD	1012	0526
4856	A	F	10	2014	429839	7642458	1	JPD	1015	0537
4856	A	F	10	2014	429920	7642315	1	JPD	1005	0553
4856	A	F	10	2014	429980	7642339	1	JPD	1009	0559
4856	A	F	10	2014	429719	7642475	1	JPD	1019	1946
4856	A	F	10	2014	429814	7642243	1	JPD	1024	2319
4856	A	F	10	2014	429826	7642372	2	GBR	1022	0902
4856	A	F	10	2014	429720	7642418	2	GBR	1015	1009
4856	A	F	10	2014	429725	7642428	2	GBR	1025	1018
4856	A	F	10	2014	429700	7642459	2	GBR	1019	1304
4856	A	F	10	2014	429706	7642443	2	JPD	1020	0403
4856	A	F	10	2014	429713	7642418	2	JPD	1010	0424
4856	A	F	10	2014	429695	7642459	2	JPD	1023	0519
4856	A	F	10	2014	429677	7642513	2	JPD	1018	0545
4856	A	F	10	2014	429713	7642418	2	JPD	1011	0613
4856	A	F	10	2014	429713	7642418	2	JPD	1006	0639
4856	A	F	10	2014	429760	7642424	2	JPD	1005	0649
4856	A	F	10	2014	429972	7642365	2	JPD	1008	0706
4856	A	F	10	2014	429817	7642389	2	JPD	1009	0743
4856	A	F	10	2014	429721	7642421	2	JPD	1013	0754
4856	A	F	10	2014	429712	7642497	2	JPD	1004	0758
4856	A	F	10	2014	429816	7642332	2	JPD	1024	0933
4856	A	F	10	2014	429795	7642380	2	JPD	1016	1100
4856	A	F	10	2014	429720	7642406	2	JPD	1017	1135
4856	A	F	10	2014	429727	7642444	2	JPD	1012	1225
4856	A	F	10	2014	429811	7642377	2	JPD	1021	1702
4856	A	F	10	2014	429734	7642469	2	JPD	1014	1718
4856	A	F	10	2014	429948	7642333	2	JPD	1007	17454
4856	A	F	10	2014	429861	7642184	3	GBR	1023	2212
4856	A	F	10	2014	429841	7642442	3	GBR	1022	2216
4856	A	F	10	2014	429731	7642276	3	GBR	1017	2221
4856	A	F	10	2014	429890	7642344	3	GBR	1005	2246
4856	A	F	10	2014	429980	7642309	3	GBR	1016	2250
4856	A	F	10	2014	429642	7642447	3	GBR	1003	2313
4856	A	F	10	2014	429848	7642462	3	GBR	1022	2341
4856	A	F	10	2014	429826	7642372	3	JPD	1022	0323
4856	A	F	10	2014	429823	7642335	3	JPD	1024	0333
4856	A	F	10	2014	429695	7642459	3	JPD	1023	0334
4856	A	F	10	2014	429712	7642418	3	JPD	1026	0344
4856	A	F	10	2014	429713	7642418	3	JPD	1011	0348
4856	A	F	10	2014	429745	7642410	3	JPD	1017	0433
4856	A	F	10	2014	429700	7642459	3	JPD	1019	0440
4856	A	F	10	2014	429692	7642127	4	JPD	1003	0713
4856	A	F	10	2014	429712	7642418	5	JPD	1026	1004
4947	A	M	10	2014	429662	7642026	1	GBR	1026	0008
4947	A	M	10	2014	429854	7642098	1	GBR	1010	2104
4947	A	M	10	2014	429795	7642054	1	GBR	1010	2109
4947	A	M	10	2014	429671	7641909	1	GBR	1024	2122
4947	A	M	10	2014	429759	7641977	1	GBR	1007	2127
4947	A	M	10	2014	429800	7641950	1	GBR	1009	2127
4947	A	M	10	2014	429681	7641852	1	GBR	1021	2137
4947	A	M	10	2014	429584	7641835	1	GBR	1019	2144
4947	A	M	10	2014	429718	7641943	1	GBR	1022	2144
4947	A	M	10	2014	429931	7641956	1	GBR	1005	2146
4947	A	M	10	2014	429754	7641841	1	GBR	1014	2148
4947	A	M	10	2014	429708	7642047	1	GBR	1018	2153
4947	A	M	10	2014	429721	7642016	1	GBR	1014	2202
4947	A	M	10	2014	429663	7641866	1	GBR	1012	2207
4947	A	M	10	2014	429799	7641883	1	GBR	1016	2208
4947	A	M	10	2014	429690	7641981	1	GBR	1003	2215
4947	A	M	10	2014	429798	7642074	1	GBR	1023	2223
4947	A	M	10	2014	429581	7642015	1	GBR	1012	2224
4947	A	M	10	2014	429708	7641884	1	GBR	1021	2227
4947	A	M	10	2014	429857	7642123	1	GBR	1018	2230
4947	A	M	10	2014	429712	7641956	1	GBR	1022	2240
4947	A	M	10	2014	429840	7641968	1	GBR	1015	2249
4947	A	M	10	2014	429785	7642057	1	GBR	1007	2251
4947	A	M	10	2014	429719	7641905	1	GBR	1025	2256
4947	A	M	10	2014	429821	7641885	1	GBR	1008	2257
4947	A	M	10	2014	429879	7641991	1	GBR	1019	2304
4947	A	M	10	2014	429727	7642022	1	GBR	1005	2307
4947	A	M	10	2014	429684	7641970	1	GBR	1022	2313
4947	A	M	10	2014	429670	7641972	1	GBR	1023	2313
4947	A	M	10	2014	429801	7641949	1	GBR	1004	2320
4947	A	M	10	2014	429817	7642094	1	GBR	1022	2324
4947	A	M	10	2014	429785	7641955	1	GBR	1011	2343
4947	A	M	10	2014	429685	7641849	1	GBR	1009	2359
4947	A	M	10	2014	429691	7641872	1	JPD	1012	0313
4947	A	M	10	2014	429823	7642083	1	JPD	1015	0316
4947	A	M	10	2014	429772	7641928	1	JPD	1023	0317
4947	A	M	10	2014	429808	7642109	1	JPD	1026	0319
4947	A	M	10	2014	429874	7642039	1	JPD	1018	0332
4947	A	M	10	2014	429834	7641988	1	JPD	1008	0344
4947	A	M	10	2014	429837	7641931	1	JPD	1019	0349
4947	A	M	10	2014	429835	7642087	1	JPD	1016	0408
4947	A	M	10	2014	429763	7642085	1	JPD	1006	0415
4947	A	M	10	2014	429816	7642080	1	JPD	1006	0419
4947	A	M	10	2014	429813	7642079	1	JPD	1004	0450
4947	A	M	10	2014	429825	7642072	1	JPD	1008	0452
4947	A	M	10	2014	429805	7642127	1	JPD	1023	0501
4947	A	M	10	2014	429700	7642026	1	JPD	1012	0508
4947	A	M	10	2014	429789	7641899	1	JPD	1013	0511
4947	A	M	10	2014	429740	7641911	1	JPD	1005	0517
4947	A	M	10	2014	429880	7642004	1	JPD	1006	0524
4947	A	M	10	2014	429860	7642051	1	JPD	1015	0524
4947	A	M	10	2014	429682	7641849	1	JPD	1008	0537
4947	A	M	10	2014	429743	7641901	1	JPD	1005	1930
4947	A	M	10	2014	429705	7641943	1	JPD	1004	1937
4947	A	M	10	2014	429733	7641904	1	JPD	1004	1944
4947	A	M	10	2014	429850	7641927	1	JPD	1024	2349
4947	A	M	10	2014	429846	7642087	2	GBR	1013	0748
4947	A	M	10	2014	429779	7641933	2	GBR	1015	0929
4947	A	M	10	2014	429849	7642095	2	GBR	1025	1051
4947	A	M	10	2014	429841	7641989	2	GBR	1012	1224
4947	A	M	10	2014	429841	7641988	2	GBR	1021	1655
4947	A	M	10	2014	429767	7641942	2	GBR	1014	1715
4947	A	M	10	2014	429840	7642085	2	GBR	1008	1830
4947	A	M	10	2014	429887	7642080	2	JPD	1018	0527
4947	A	M	10	2014	429837	7641933	2	JPD	1019	0544
4947	A	M	10	2014	429862	7642027	2	JPD	1011	0555
4947	A	M	10	2014	429878	7642066	2	JPD	1009	0610
4947	A	M	10	2014	429713	7641932	2	JPD	1004	0615
4947	A	M	10	2014	429868	7642097	2	JPD	1006	0715
4947	A	M	10	2014	429838	7641930	2	JPD	1005	0733
4947	A	M	10	2014	429839	7642088	2	JPD	1020	0815
4947	A	M	10	2014	429712	7641985	2	JPD	1004	0821
4947	A	M	10	2014	429801	7642094	2	JPD	1024	0919
4947	A	M	10	2014	429877	7642033	2	JPD	1017	1101
4947	A	M	10	2014	429828	7642126	2	JPD	1023	1220
4947	A	M	10	2014	429827	7642088	2	JPD	1022	1425
4947	A	M	10	2014	429846	7642092	2	JPD	1010	1643
4947	A	M	10	2014	429840	7642063	2	JPD	1007	1808
4947	A	M	10	2014	429723	7641984	3	GBR	1003	2246
4947	A	M	10	2014	429801	7642094	3	JPD	1024	0319
4947	A	M	10	2014	429862	7642027	3	JPD	1011	0329
4947	A	M	10	2014	429839	7642088	3	JPD	1020	0336
4947	A	M	10	2014	429827	7642088	3	JPD	1022	0341
4947	A	M	10	2014	429801	7642094	3	JPD	1024	0424
4947	A	M	10	2014	429867	7642065	3	JPD	1026	0440
4947	A	M	10	2014	429846	7642095	3	JPD	1010	0443
4947	A	M	10	2014	429839	7642088	3	JPD	1020	0445
4947	A	M	10	2014	429878	7642066	3	JPD	1009	0447
4947	A	M	10	2014	429908	7642035	3	JPD	1017	0454
4947	A	M	10	2014	429838	7642088	3	JPD	1016	0537
4947	A	M	10	2014	429858	7642056	4	GBR	1003	0700
4947	A	M	10	2014	429867	7642065	5	JPD	1026	1035
