# Supplementary material for: Home range and use of diurnal shelters by the Etendeka round-eared sengi, a newly discovered Namibian endemic desert mammal
Source: PeerJ. 2015 Oct 1;3:e1302. doi: 10.7717/peerj.1302 (PMC4636418; doi:10.7717/peerj.1302)
Supplement: Supplemental Information 1 — Data used to construct scatter diagrams for sengi home ranges versus weights and also home ranges versus rainfall. [file peerj-03-1302-s002.xls]

## Sheet: All data
Species	Home Range	Weight	Rain
micus	7.21	26.9	10
flavicaudatus	9	31.5	24
proboscideus	1.25	50	160
intufi	0.47	46	293
brachyrhynchus	0.33	45	650
myurus	0.3	60	730
myurus	1.06	60	315
rufescens	0.34	58	640
tetradactylus	1.2	200	800
tetradactylus	0.95	196	700
chrysopygus	4.1	500	1000
chrysopygus	1.7	540	1040
